# Supplementary material for: Quantum Size-Driven Spectral Variations in Pillar[n]arene Systems: A Density Functional Theory and Wave Function Assessment
Source: Molecules. 2024 Apr 23;29(9):1912. doi: 10.3390/molecules29091912 (PMC11085802; doi:10.3390/molecules29091912)
Supplement: Supplementary file 1 [file molecules-29-01912-s001.zip]

Archive with 1 entries (1 files):
- molecules-2969269-supplementary.pdf
